# Supplementary material for: Image collection of 3D-printed prototypes and non-3D-printed prototypes
Source: Data Brief. 2019 Oct 29;27:104691. doi: 10.1016/j.dib.2019.104691 (PMC6920504; doi:10.1016/j.dib.2019.104691)
Supplement: Multimedia component 1 [file mmc1.zip]

Archive with 103,050 entries (9,995 files):
- images/
- images/not_3d_printed/
- images/not_3d_printed/003301.jpg
- __MACOSX/
- __MACOSX/images/
- __MACOSX/images/not_3d_printed/
- __MACOSX/images/not_3d_printed/._003301.jpg
- images/not_3d_printed/013112.jpg
- __MACOSX/images/not_3d_printed/._013112.jpg
- images/not_3d_printed/005770.jpg
- __MACOSX/images/not_3d_printed/._005770.jpg
- images/not_3d_printed/015563.jpg
- __MACOSX/images/not_3d_printed/._015563.jpg
- images/not_3d_printed/024966.jpg
- __MACOSX/images/not_3d_printed/._024966.jpg
- images/not_3d_printed/019359.jpg
- __MACOSX/images/not_3d_printed/._019359.jpg
- images/not_3d_printed/001516.jpg
- __MACOSX/images/not_3d_printed/._001516.jpg
- images/not_3d_printed/011705.jpg
- __MACOSX/images/not_3d_printed/._011705.jpg
- images/not_3d_printed/006279.jpg
- __MACOSX/images/not_3d_printed/._006279.jpg
- images/not_3d_printed/008254.jpg
- __MACOSX/images/not_3d_printed/._008254.jpg
- images/not_3d_printed/007167.jpg
- __MACOSX/images/not_3d_printed/._007167.jpg
- images/not_3d_printed/000608.jpg
- __MACOSX/images/not_3d_printed/._000608.jpg
- images/not_3d_printed/018047.jpg
- __MACOSX/images/not_3d_printed/._018047.jpg
- images/not_3d_printed/017374.jpg
- __MACOSX/images/not_3d_printed/._017374.jpg
- images/not_3d_printed/018721.jpg
- __MACOSX/images/not_3d_printed/._018721.jpg
- images/not_3d_printed/017412.jpg
- __MACOSX/images/not_3d_printed/._017412.jpg
- images/not_3d_printed/008532.jpg
- __MACOSX/images/not_3d_printed/._008532.jpg
- images/not_3d_printed/007601.jpg
- __MACOSX/images/not_3d_printed/._007601.jpg
- images/not_3d_printed/011063.jpg
- __MACOSX/images/not_3d_printed/._011063.jpg
- images/not_3d_printed/001270.jpg
- __MACOSX/images/not_3d_printed/._001270.jpg
- images/not_3d_printed/015205.jpg
- __MACOSX/images/not_3d_printed/._015205.jpg
- images/not_3d_printed/002779.jpg
- __MACOSX/images/not_3d_printed/._002779.jpg
- images/not_3d_printed/005016.jpg
- __MACOSX/images/not_3d_printed/._005016.jpg
- images/not_3d_printed/004308.jpg
- __MACOSX/images/not_3d_printed/._004308.jpg
- images/not_3d_printed/013674.jpg
- __MACOSX/images/not_3d_printed/._013674.jpg
- images/not_3d_printed/003467.jpg
- __MACOSX/images/not_3d_printed/._003467.jpg
- images/not_3d_printed/015211.jpg
- __MACOSX/images/not_3d_printed/._015211.jpg
- images/not_3d_printed/005002.jpg
- __MACOSX/images/not_3d_printed/._005002.jpg
- images/not_3d_printed/013660.jpg
- __MACOSX/images/not_3d_printed/._013660.jpg
- images/not_3d_printed/003473.jpg
- __MACOSX/images/not_3d_printed/._003473.jpg
- images/not_3d_printed/018735.jpg
- __MACOSX/images/not_3d_printed/._018735.jpg
- images/not_3d_printed/017406.jpg
- __MACOSX/images/not_3d_printed/._017406.jpg
- images/not_3d_printed/010369.jpg
- __MACOSX/images/not_3d_printed/._010369.jpg
- images/not_3d_printed/008526.jpg
- __MACOSX/images/not_3d_printed/._008526.jpg
- images/not_3d_printed/007615.jpg
- __MACOSX/images/not_3d_printed/._007615.jpg
- images/not_3d_printed/009638.jpg
- __MACOSX/images/not_3d_printed/._009638.jpg
- images/not_3d_printed/011077.jpg
- __MACOSX/images/not_3d_printed/._011077.jpg
- images/not_3d_printed/001264.jpg
- __MACOSX/images/not_3d_printed/._001264.jpg
- images/not_3d_printed/016718.jpg
- __MACOSX/images/not_3d_printed/._016718.jpg
- images/not_3d_printed/001502.jpg
- __MACOSX/images/not_3d_printed/._001502.jpg
- images/not_3d_printed/011711.jpg
- __MACOSX/images/not_3d_printed/._011711.jpg
- images/not_3d_printed/008240.jpg
- __MACOSX/images/not_3d_printed/._008240.jpg
- images/not_3d_printed/007173.jpg
- __MACOSX/images/not_3d_printed/._007173.jpg
- images/not_3d_printed/018053.jpg
- __MACOSX/images/not_3d_printed/._018053.jpg
- images/not_3d_printed/017360.jpg
- __MACOSX/images/not_3d_printed/._017360.jpg
- images/not_3d_printed/014669.jpg
- __MACOSX/images/not_3d_printed/._014669.jpg
- images/not_3d_printed/003315.jpg
- __MACOSX/images/not_3d_printed/._003315.jpg
- images/not_3d_printed/013106.jpg
- __MACOSX/images/not_3d_printed/._013106.jpg
- images/not_3d_printed/005764.jpg
- __MACOSX/images/not_3d_printed/._005764.jpg
- images/not_3d_printed/012218.jpg
- __MACOSX/images/not_3d_printed/._012218.jpg
- images/not_3d_printed/015577.jpg
- __MACOSX/images/not_3d_printed/._015577.jpg
- images/not_3d_printed/024972.jpg
- __MACOSX/images/not_3d_printed/._024972.jpg
- images/not_3d_printed/016056.jpg
- __MACOSX/images/not_3d_printed/._016056.jpg
- images/not_3d_printed/019365.jpg
- __MACOSX/images/not_3d_printed/._019365.jpg
- images/not_3d_printed/006245.jpg
- __MACOSX/images/not_3d_printed/._006245.jpg
- images/not_3d_printed/011739.jpg
- __MACOSX/images/not_3d_printed/._011739.jpg
- images/not_3d_printed/009176.jpg
- __MACOSX/images/not_3d_printed/._009176.jpg
- images/not_3d_printed/021822.jpg
- __MACOSX/images/not_3d_printed/._021822.jpg
- images/not_3d_printed/008268.jpg
- __MACOSX/images/not_3d_printed/._008268.jpg
- images/not_3d_printed/010427.jpg
- __MACOSX/images/not_3d_printed/._010427.jpg
- images/not_3d_printed/017348.jpg
- __MACOSX/images/not_3d_printed/._017348.jpg
- images/not_3d_printed/000634.jpg
- __MACOSX/images/not_3d_printed/._000634.jpg
- images/not_3d_printed/014641.jpg
- __MACOSX/images/not_3d_printed/._014641.jpg
- images/not_3d_printed/005994.jpg
- __MACOSX/images/not_3d_printed/._005994.jpg
- images/not_3d_printed/024782.jpg
- __MACOSX/images/not_3d_printed/._024782.jpg
- images/not_3d_printed/004452.jpg
- __MACOSX/images/not_3d_printed/._004452.jpg
- images/not_3d_printed/012230.jpg
- __MACOSX/images/not_3d_printed/._012230.jpg
- images/not_3d_printed/014899.jpg
- __MACOSX/images/not_3d_printed/._014899.jpg
- images/not_3d_printed/002023.jpg
- __MACOSX/images/not_3d_printed/._002023.jpg
- images/not_3d_printed/002745.jpg
- __MACOSX/images/not_3d_printed/._002745.jpg
- images/not_3d_printed/013890.jpg
- __MACOSX/images/not_3d_printed/._013890.jpg
- images/not_3d_printed/015239.jpg
- __MACOSX/images/not_3d_printed/._015239.jpg
- images/not_3d_printed/022495.jpg
- __MACOSX/images/not_3d_printed/._022495.jpg
- images/not_3d_printed/012556.jpg
- __MACOSX/images/not_3d_printed/._012556.jpg
- images/not_3d_printed/023953.jpg
- __MACOSX/images/not_3d_printed/._023953.jpg
- images/not_3d_printed/013648.jpg
- __MACOSX/images/not_3d_printed/._013648.jpg
- images/not_3d_printed/004334.jpg
- __MACOSX/images/not_3d_printed/._004334.jpg
- images/not_3d_printed/014127.jpg
- __MACOSX/images/not_3d_printed/._014127.jpg
- images/not_3d_printed/020282.jpg
- __MACOSX/images/not_3d_printed/._020282.jpg
- images/not_3d_printed/000152.jpg
- __MACOSX/images/not_3d_printed/._000152.jpg
- images/not_3d_printed/010341.jpg
- __MACOSX/images/not_3d_printed/._010341.jpg
- images/not_3d_printed/006523.jpg
- __MACOSX/images/not_3d_printed/._006523.jpg
- images/not_3d_printed/009610.jpg
- __MACOSX/images/not_3d_printed/._009610.jpg
- images/not_3d_printed/016730.jpg
- __MACOSX/images/not_3d_printed/._016730.jpg
- images/not_3d_printed/019403.jpg
- __MACOSX/images/not_3d_printed/._019403.jpg
- images/not_3d_printed/020296.jpg
- __MACOSX/images/not_3d_printed/._020296.jpg
- images/not_3d_printed/018709.jpg
- __MACOSX/images/not_3d_printed/._018709.jpg
- images/not_3d_printed/000146.jpg
- __MACOSX/images/not_3d_printed/._000146.jpg
- images/not_3d_printed/007629.jpg
- __MACOSX/images/not_3d_printed/._007629.jpg
- images/not_3d_printed/010355.jpg
- __MACOSX/images/not_3d_printed/._010355.jpg
- images/not_3d_printed/006537.jpg
- __MACOSX/images/not_3d_printed/._006537.jpg
- images/not_3d_printed/009604.jpg
- __MACOSX/images/not_3d_printed/._009604.jpg
- images/not_3d_printed/016724.jpg
- __MACOSX/images/not_3d_printed/._016724.jpg
- images/not_3d_printed/021188.jpg
- __MACOSX/images/not_3d_printed/._021188.jpg
- images/not_3d_printed/001258.jpg
- __MACOSX/images/not_3d_printed/._001258.jpg
- images/not_3d_printed/019417.jpg
- __MACOSX/images/not_3d_printed/._019417.jpg
- images/not_3d_printed/013884.jpg
- __MACOSX/images/not_3d_printed/._013884.jpg
- images/not_3d_printed/002751.jpg
- __MACOSX/images/not_3d_printed/._002751.jpg
- images/not_3d_printed/022481.jpg
- __MACOSX/images/not_3d_printed/._022481.jpg
- images/not_3d_printed/012542.jpg
- __MACOSX/images/not_3d_printed/._012542.jpg
- images/not_3d_printed/023947.jpg
- __MACOSX/images/not_3d_printed/._023947.jpg
- images/not_3d_printed/002989.jpg
- __MACOSX/images/not_3d_printed/._002989.jpg
- images/not_3d_printed/004320.jpg
- __MACOSX/images/not_3d_printed/._004320.jpg
- images/not_3d_printed/014133.jpg
- __MACOSX/images/not_3d_printed/._014133.jpg
- images/not_3d_printed/003329.jpg
- __MACOSX/images/not_3d_printed/._003329.jpg
- images/not_3d_printed/005980.jpg
- __MACOSX/images/not_3d_printed/._005980.jpg
- images/not_3d_printed/014655.jpg
- __MACOSX/images/not_3d_printed/._014655.jpg
- images/not_3d_printed/024796.jpg
- __MACOSX/images/not_3d_printed/._024796.jpg
- images/not_3d_printed/004446.jpg
- __MACOSX/images/not_3d_printed/._004446.jpg
- images/not_3d_printed/012224.jpg
- __MACOSX/images/not_3d_printed/._012224.jpg
- images/not_3d_printed/025488.jpg
- __MACOSX/images/not_3d_printed/._025488.jpg
- images/not_3d_printed/005758.jpg
- __MACOSX/images/not_3d_printed/._005758.jpg
- images/not_3d_printed/002037.jpg
- __MACOSX/images/not_3d_printed/._002037.jpg
- images/not_3d_printed/016042.jpg
- __MACOSX/images/not_3d_printed/._016042.jpg
- images/not_3d_printed/019371.jpg
- __MACOSX/images/not_3d_printed/._019371.jpg
- images/not_3d_printed/006251.jpg
- __MACOSX/images/not_3d_printed/._006251.jpg
- images/not_3d_printed/009162.jpg
- __MACOSX/images/not_3d_printed/._009162.jpg
- images/not_3d_printed/021836.jpg
- __MACOSX/images/not_3d_printed/._021836.jpg
- images/not_3d_printed/010433.jpg
- __MACOSX/images/not_3d_printed/._010433.jpg
- images/not_3d_printed/000620.jpg
- __MACOSX/images/not_3d_printed/._000620.jpg
- images/not_3d_printed/008297.jpg
- __MACOSX/images/not_3d_printed/._008297.jpg
- images/not_3d_printed/018084.jpg
- __MACOSX/images/not_3d_printed/._018084.jpg
- images/not_3d_printed/021605.jpg
- __MACOSX/images/not_3d_printed/._021605.jpg
- images/not_3d_printed/009189.jpg
- __MACOSX/images/not_3d_printed/._009189.jpg
- images/not_3d_printed/000813.jpg
- __MACOSX/images/not_3d_printed/._000813.jpg
- images/not_3d_printed/014866.jpg
- __MACOSX/images/not_3d_printed/._014866.jpg
- images/not_3d_printed/025463.jpg
- __MACOSX/images/not_3d_printed/._025463.jpg
- images/not_3d_printed/023012.jpg
- __MACOSX/images/not_3d_printed/._023012.jpg
- images/not_3d_printed/002962.jpg
- __MACOSX/images/not_3d_printed/._002962.jpg
- images/not_3d_printed/023774.jpg
- __MACOSX/images/not_3d_printed/._023774.jpg
- images/not_3d_printed/025305.jpg
- __MACOSX/images/not_3d_printed/._025305.jpg
- images/not_3d_printed/021163.jpg
- __MACOSX/images/not_3d_printed/._021163.jpg
- images/not_3d_printed/009837.jpg
- __MACOSX/images/not_3d_printed/._009837.jpg
- images/not_3d_printed/016917.jpg
- __MACOSX/images/not_3d_printed/._016917.jpg
- images/not_3d_printed/021177.jpg
- __MACOSX/images/not_3d_printed/._021177.jpg
- images/not_3d_printed/009823.jpg
- __MACOSX/images/not_3d_printed/._009823.jpg
- images/not_3d_printed/020269.jpg
- __MACOSX/images/not_3d_printed/._020269.jpg
- images/not_3d_printed/016903.jpg
- __MACOSX/images/not_3d_printed/._016903.jpg
- images/not_3d_printed/002976.jpg
- __MACOSX/images/not_3d_printed/._002976.jpg
- images/not_3d_printed/023760.jpg
- __MACOSX/images/not_3d_printed/._023760.jpg
- images/not_3d_printed/025311.jpg
- __MACOSX/images/not_3d_printed/._025311.jpg
- images/not_3d_printed/014872.jpg
- __MACOSX/images/not_3d_printed/._014872.jpg
- images/not_3d_printed/025477.jpg
- __MACOSX/images/not_3d_printed/._025477.jpg
- images/not_3d_printed/022318.jpg
- __MACOSX/images/not_3d_printed/._022318.jpg
- images/not_3d_printed/023006.jpg
- __MACOSX/images/not_3d_printed/._023006.jpg
- images/not_3d_printed/024769.jpg
- __MACOSX/images/not_3d_printed/._024769.jpg
- images/not_3d_printed/008283.jpg
- __MACOSX/images/not_3d_printed/._008283.jpg
- images/not_3d_printed/018090.jpg
[truncated: 9,700 more entries]
